# Supplementary material for: Morphea, Eosinophilic Fasciitis and Cancer: A Scoping Review
Source: Cancers (Basel). 2023 Sep 7;15(18):4450. doi: 10.3390/cancers15184450 (PMC10526289; doi:10.3390/cancers15184450)
Supplement: Supplementary file 1 [file cancers-15-04450-s001.zip]

Archive with 3 entries (3 files):
- Supplementary_Material_Table_S1_morphea cancers_Revised_MJC.pdf
- Supplementary_Material_Table_Ss_morphea_cancers.pdf
- Supplementary_methods morphea cancers_Revised_MJC.pdf
